# Supplementary material for: SARS-CoV-2 spike variants differ in their allosteric responses to linoleic acid
Source: J Mol Cell Biol. 2023 Mar 29;15(3):mjad021. doi: 10.1093/jmcb/mjad021 (PMC10563148; doi:10.1093/jmcb/mjad021)
Supplement: mjad021_Supplemental_Files [file mjad021_supplemental_files.zip]

Archive with 2 entries (2 files):
- JMCB-2022-0155.R2_Supplementary Figures and Text.pdf
- Supplementary_tables.pdf
